# Supplementary material for: Integrating Bioinformatics and Experimental Validation Identifies SCD as a Ferroptosis-Related Immune Regulator and Therapeutic Target in Crohn’s Disease
Source: Int J Mol Sci. 2025 Dec 19;27(1):19. doi: 10.3390/ijms27010019 (PMC12786048; doi:10.3390/ijms27010019)
Supplement: Supplementary file 1 [file ijms-27-00019-s001.zip]

Archive with 1 entries (1 files):
- ijms-3926966-supplementary.pdf
